# Supplementary material for: Variability in Post-Discharge Mortality Rates and Predictors over Time: Data from a Five-Year Ward-Wide Study
Source: J Clin Med. 2026 Jan 20;15(2):850. doi: 10.3390/jcm15020850 (PMC12841896; doi:10.3390/jcm15020850)
Supplement: Supplementary file 1 [file jcm-15-00850-s001.zip]

Archive with 1 entries (1 files):
- jcm-4059285-supplementary.pdf
